# Supplementary material for: Patterns of Genetic Diversity and Mating Systems in a Mass-Reared Black Soldier Fly Colony
Source: Insects. 2021 May 21;12(6):480. doi: 10.3390/insects12060480 (PMC8224309; doi:10.3390/insects12060480)
Supplement: Supplementary file 1 [file insects-12-00480-s001.zip]

Archive with 1 entries (1 files):
- insects-1205694-supplementary.xlsx
