# Supplementary material for: Patterns of Genetic Diversity and Mating Systems in a Mass-Reared Black Soldier Fly Colony
Source: Insects. 2021 May 21;12(6):480. doi: 10.3390/insects12060480 (PMC8224309; doi:10.3390/insects12060480)
Supplement: Supplementary file 1 [file insects-12-00480-s001.zip › insects-1205694-supplementary.xlsx]

## Sheet: Table S1
Table S1. Genetic diversity indices per microsatellite marker for Hermetia illucens poulations across six generational time points: polymorphic information content (PIC); average number of alleles (AN); effective number of alleles (AE); rarefied allelic richness (AR); private allelic richness (PAR); Shannon's information index (I); observed heterozygosity (HO); unbiased expected heterozygosity (u…
Population	Locus	PIC	AN	AE	AR	PAR	I	HO	uHE	FIS	Fr(Null)
Wild2015	Hill_17	0.65	9.00	3.09	3.82	1.60	1.52	0.27	0.69	0.61*	0.25
	Hill_14	0.77	7.00	5.04	4.45	2.28	1.73	0.45	0.82	0.44*	0.25
	Hill_23	0.55	4.00	2.53	3.07	0.07	1.12	0.53	0.62	0.12	0.05
	Hill_41	0.41	3.00	1.94	2.31	0.36	0.79	0.27	0.49	0.45*	0.15
	Hill_42	0.77	8.00	4.92	4.53	0.66	1.78	0.45	0.81	0.44*	0.25
	Hill_6	0.74	9.00	4.30	4.46	1.63	1.76	0.43	0.78	0.44*	0.19
	Hill_25	0.74	11.00	4.20	4.44	1.68	1.80	0.47	0.77	0.39*	0.17
	Hill_33	0.41	6.00	1.77	2.62	1.33	0.91	0.30	0.44	0.31	0.09
Mean (SE)		0.63 (0.06)	7.13 (0.95)	3.47 (0.46)	3.71 (0.32)	1.20 (0.27)	1.41 (0.15)	0.40 (0.04)	0.68 (0.05)	0.40 (0.05)	0.16 (0.03)
Wild2018	Hill_17	0.63	6.00	3.13	3.48	1.07	1.35	0.60	0.69	0.12	0.05
	Hill_14	0.74	8.00	4.38	4.30	1.83	1.70	0.48	0.79	0.37*	0.23
	Hill_23	0.60	4.00	2.99	3.01	0.13	1.15	0.47	0.68	0.30	0.12
	Hill_41	0.28	3.00	1.48	1.96	0.14	0.56	0.2	0.33	0.39	0.10
	Hill_42	0.69	8.00	3.64	3.99	0.39	1.57	0.52	0.74	0.28*	0.29
	Hill_6	0.72	8.00	4.06	4.22	1.37	1.65	0.48	0.77	0.37*	0.54
	Hill_25	0.78	8.00	5.17	4.72	1.75	1.83	0.67	0.82	0.17	0.37
	Hill_33	0.34	3.00	1.71	2.09	0.13	0.67	0.24	0.42	0.42	0.41
Mean (SE)		0.59 (0.07)	6.00 (0.82)	3.35 (0.45)	3.47 (0.37)	0.85 (0.26)	1.30 (0.17)	0.46 (0.06)	0.66 (0.06)	0.30 (0.04)	0.14 (0.06)
F28	Hill_17	0.66	9.00	3.26	3.80	0.99	1.52	0.24	0.71	0.65*	0.32
	Hill_14	0.63	6.00	3.11	3.47	1.35	1.34	0.13	0.69	0.80*	0.33
	Hill_23	0.38	4.00	1.87	2.22	0.66	0.77	0.53	0.47	-0.15	0.00
	Hill_41	0.17	2.00	1.23	1.61	0.00	0.33	0.07	0.19	0.63	0.22
	Hill_42	0.72	8.00	3.92	4.28	0.64	1.67	0.09	0.76	0.88*	0.64
	Hill_6	0.18	4.00	1.23	1.75	0.31	0.43	0.07	0.19	0.64*	0.10
	Hill_25	0.25	4.00	1.36	1.98	0.37	0.55	0.23	0.27	0.12	0.03
	Hill_33	0.42	3.00	1.87	2.50	0.46	0.82	0.53	0.47	-0.15	0.00
Mean (SE)		0.39 (0.08)	5.00 (0.87)	2.08 (0.37)	2.70 (0.36)	0.60 (0.15)	0.85 (0.18)	0.24 (0.07)	0.47 (0.08)	0.43 (0.15)	0.16 (0.08)
F48	Hill_17	0.42	5.00	1.87	2.59	0.57	0.90	0.30	0.47	0.36*	0.11
	Hill_14	0.40	3.00	2.05	2.13	0.05	0.76	0.27	0.52	0.48*	0.16
	Hill_23	0.36	3.00	1.79	2.09	0.02	0.69	0.43	0.45	0.02	0.01
	Hill_41	0.09	3.00	1.11	1.38	0.09	0.23	0.10	0.10	-0.04	0.00
	Hill_42	0.41	5.00	1.78	2.68	0.01	0.91	0.27	0.45	0.39*	0.12
	Hill_6	0.06	2.00	1.07	1.25	0.08	0.15	0.00	0.07	1.00	0.06
	Hill_25	0.25	2.00	1.43	1.82	0.01	0.48	0.37	0.30	-0.22	0.00
	Hill_33	0.12	2.00	1.14	1.44	0.00	0.24	0.13	0.13	-0.07	0.00
Mean (SE)		0.24 (0.05)	3.13 (0.44)	1.48 (0.14)	1.92 (0.19)	0.10 (0.07)	0.50 (0.11)	0.23 (0.05)	0.31 (0.07)	0.24 (0.14)	0.16 (0.02)
F52	Hill_17	0.39	3.00	1.86	2.24	0.25	0.75	0.12	0.47	0.75*	0.44
	Hill_14	0.37	2.00	1.95	1.99	0.00	0.68	0.04	0.50	0.92*	0.52
	Hill_23	0.25	2.00	1.43	1.82	0.00	0.48	0.23	0.30	0.22	0.05
	Hill_41	0.00	1.00	1.00	1.00	0.00	0.00	0.00	0.00	n.d.	0.32
	Hill_42	0.64	6.00	3.13	3.63	0.05	1.39	0.23	0.70	0.67	0.58
	Hill_6	0.10	3.00	1.11	1.41	0.23	0.24	0.07	0.10	0.30	0.26
	Hill_25	0.39	3.00	1.74	2.40	0.52	0.76	0.53	0.43	-0.25	0.00
	Hill_33	0.16	2.00	1.22	1.59	0.00	0.33	0.13	0.18	0.26	0.04
Mean (SE)		0.27 (0.07)	2.75 (0.53)	1.66 (0.24)	2.01 (0.28)	0.13 (0.07)	0.55 (0.15)	0.17 (0.06)	0.34 (0.08)	0.41 (0.14)	0.13 (0.08)
F62	Hill_17	0.66	7.00	3.33	3.84	0.97	1.48	0.27	0.71	0.62*	0.40
	Hill_14	0.39	3.00	2.01	2.14	0.06	0.76	0.27	0.51	0.47	0.35
	Hill_23	0.66	4.00	3.46	3.40	0.93	1.29	0.55	0.72	0.22*	0.09
	Hill_41	0.00	1.00	1.00	1.00	0.00	0.00	0.00	0.00	n.d.	0.19
	Hill_42	0.65	4.00	3.39	3.53	0.05	1.29	0.10	0.74	0.86*	0.88
	Hill_6	0.17	2.00	1.23	1.61	0.07	0.33	0.07	0.19	0.63	0.10
	Hill_25	0.24	3.00	1.35	1.91	0.64	0.50	0.30	0.27	-0.14	0.21
	Hill_33	0.22	2.00	1.34	1.75	0.00	0.42	0.30	0.26	-0.17	0.21
Mean (SE)		0.33 (0.09)	3.25 (0.65)	1.97 (0.38)	2.40 (0.37)	0.34 (0.15)	0.66 (0.19)	0.23 (0.06)	0.43 (0.10)	0.35 (0.14)	0.15 (0.09)
Grand mean (SE)		0.43 (0.03)	4.54 (0.37)	2.40 (0.18)	2.70 (0.16)	0.54 (0.09)	0.93 (0.08)	0.29 (0.03)	0.48 (0.04)	0.35 (0.05)	0.21 (0.03)
n.d. - not determined as locus was monomorphic

## Sheet: Table S2
Table S2. Per locus estimates of unbiased expected heterozygosity (uHE), observed heterozygosity (HO) and inbreeding coefficients (FIS) across three cohorts of Hermetia illucens, as well as the standard error (SE) for each mean estimate. An asterisk (*) indicates deviation from Hardy-Weinberg equilibrium (p < 0.01).
Cohort	Marker	uHE	HO	FIS
Source (S)	Hill_14	0.52	0.27	0.48**
	Hill_23	0.45	0.43	0.02
	Hill_41	0.10	0.10	-0.04
	Hill_25	0.31	0.37	-0.22
	Hill_33	0.13	0.13	-0.07
Mean (SE)		0.30 (0.08)	0.26 (0.06)	0.03 (0.12)
Parents (F0)	Hill_14	0.52	0.30	0.39
	Hill_23	0.51	0.60	-0.24
	Hill_41	0.00	0.00	n.d.
	Hill_25	0.29	0.33	-0.20
	Hill_33	0.29	0.33	-0.20
Mean (SE)		0.32 (0.10)	0.31 (0.10)	-0.06 (0.14)
Offspring (F1)	Hill_14	0.50	0.09	0.82**
	Hill_23	0.48	0.68	-0.41**
	Hill_41	0.00	0.00	n.d.
	Hill_25	0.35	0.45	-0.29**
	Hill_33	0.28	0.23	0.18
Mean (SE)		0.32 (0.09)	0.29 (0.12)	0.07 (0.25)
Grand mean (SE)		0.32 (0.05)	0.29 (0.05)	0.02 (0.09)
n.d. - not determined as locus was monomorphic

## Sheet: Table S3
Table S3. Mean pairwise relatedness of the source population and candidate parents, as well as pairwise relatedness estimates for each of the five parent pairs, with the exclusion of the locus Hill_23. Standard errors for the two sample groups are indicated in brackets.
Population	Mean Pairwise Relatedness
Source population (S)	-0.034 (-0.152 - 0.075)
Candidate parents (F0)	0.307 (0.087 - 0.489)
Parent Pair	Pairwise Relatedness
Family 1	0.583
Family 2	0.583
Family 3	1.000
Family 4	0.583
Family 5	1.000
